# Supplementary material for: “It Goes Hand in Hand with Us Trying to Get More Kids to Play” Stakeholder Experiences in a Sport and Active Recreation Voucher Program
Source: Int J Environ Res Public Health. 2023 Feb 24;20(5):4081. doi: 10.3390/ijerph20054081 (PMC10001936; doi:10.3390/ijerph20054081)
Supplement: Supplementary file 1 [file ijerph-20-04081-s001.zip]

Archive with 1 entries (1 files):
- ijerph-2228585-supplementary.pdf
